# Supplementary material for: Influence of Sampling Effort and Taxonomic Resolution on Benthic Macroinvertebrate Taxa Richness and Bioassessment in a Non-Wadable Hard-Bottom River (China)
Source: Biology (Basel). 2025 Oct 20;14(10):1444. doi: 10.3390/biology14101444 (PMC12561569; doi:10.3390/biology14101444)
Supplement: Supplementary file 1 [file biology-14-01444-s001.zip]

Archive with 1 entries (1 files):
- biology-3901439-supplementary.pdf
